# Supplementary material for: Phylogenomics of SAR116 Clade Reveals Two Subclades with Different Evolutionary Trajectories and an Important Role in the Ocean Sulfur Cycle
Source: mSystems. 2021 Oct 5;6(5):e00944-21. doi: 10.1128/mSystems.00944-21 (PMC8547437; doi:10.1128/mSystems.00944-21)
Supplement: TABLE S1 [file msystems.00944-21-st001.xlsx]

## Sheet: Table_S1
Table S1. Detailed information about the genomes used in this study.
Subclade	Genome	Family GTDB	Family our study	Genus	Genomospecies	GC (%)	Estimated Genome Size (Mb)	Intergenic spacer (bp)	Completeness (%)	Contamination (%)	Genomic type*	GTDB Taxonomy	Reference
HGC	TMED183	UBA1172	HGC1	A	-	57.476	2.15432	36	60.34	1.72	MAG	d__Bacteria;p__Proteobacteria;c__Alphaproteobacteria;o__Puniceispirillales;f__UBA1172;g__UBA1172;s__UBA1172 sp002457135	290 metagenome-assembled genomes from the Mediterranean Sea: a resource for marine microbiology. Tully BJ, et al. PeerJ 2017
HGC	AG-917-F20	UBA1172	HGC1	A	A1	56.15	2.5212	35	66.85	0	SAG	d__Bacteria;p__Proteobacteria;c__Alphaproteobacteria;o__Puniceispirillales;f__UBA1172;g__UBA1172;s__UBA1172 sp002457135	Charting the Complexity of the Marine Microbiome through Single-Cell Genomics. Pachiadaki MG, et al. Cell 2019
HGC	MED-G04	UBA1172	HGC1	A	-	57.447	1.31735	31	79.01	0.09	MAG	d__Bacteria;p__Proteobacteria;c__Alphaproteobacteria;o__Puniceispirillales;f__UBA1172;g__UBA1172;s__UBA1172 sp002457135	Fine metagenomic profile of the Mediterranean stratified and mixed water columns revealed by assembly and recruitment. Haro-Moreno JM, et al. Microbiome 2018 Jul 10
HGC	UBA1172	UBA1172	HGC1	A	-	55.168	2.2037	35	87.81	0.43	MAG	d__Bacteria;p__Proteobacteria;c__Alphaproteobacteria;o__Puniceispirillales;f__UBA1172;g__UBA1172;s__UBA1172 sp002457135	Recovery of nearly 8,000 metagenome-assembled genomes substantially expands the tree of life. Parks DH, et al. Nat Microbiol 2017 Nov
HGC	UBA12196	UBA1172	HGC1	A	-	53.956	2.19277	27	85.05	0.87	MAG	d__Bacteria;p__Proteobacteria;c__Alphaproteobacteria;o__Puniceispirillales;f__UBA1172;g__UBA1172;s__UBA1172 sp002457135	Recovery of nearly 8,000 metagenome-assembled genomes substantially expands the tree of life. Parks DH, et al. Nat Microbiol 2017 Nov
HGC	UBA1271	UBA1172	HGC1	A	-	54.962	2.29662	34	84.26	0.65	MAG	d__Bacteria;p__Proteobacteria;c__Alphaproteobacteria;o__Puniceispirillales;f__UBA1172;g__UBA1172;s__UBA1172 sp002457135	Recovery of nearly 8,000 metagenome-assembled genomes substantially expands the tree of life. Parks DH, et al. Nat Microbiol 2017 Nov
HGC	UBA6962	UBA1172	HGC1	A	-	54.808	2.18973	29.5	84.3	0.58	MAG	d__Bacteria;p__Proteobacteria;c__Alphaproteobacteria;o__Puniceispirillales;f__UBA1172;g__UBA1172;s__UBA1172 sp002457135	Recovery of nearly 8,000 metagenome-assembled genomes substantially expands the tree of life. Parks DH, et al. Nat Microbiol 2017 Nov
HGC	UBA8654	UBA1172	HGC1	A	-	54.401	2.27043	31	88.05	1.45	MAG	d__Bacteria;p__Proteobacteria;c__Alphaproteobacteria;o__Puniceispirillales;f__UBA1172;g__UBA1172;s__UBA1172 sp002457135	Recovery of nearly 8,000 metagenome-assembled genomes substantially expands the tree of life. Parks DH, et al. Nat Microbiol 2017 Nov
HGC	UBA12202	UBA1172	HGC1	A	-	45.492	2.52713	39	70.75	0.87	MAG	d__Bacteria;p__Proteobacteria;c__Alphaproteobacteria;o__Puniceispirillales;f__UBA1172;g__UBA12202;s__UBA12202 sp002691725	Recovery of nearly 8,000 metagenome-assembled genomes substantially expands the tree of life. Parks DH, et al. Nat Microbiol 2017 Nov
HGC	MED595	UBA1172	HGC1	A	-	47.526	1.82514	37	85.39	1.74	MAG	d__Bacteria;p__Proteobacteria;c__Alphaproteobacteria;o__Puniceispirillales;f__UBA1172;g__UBA12202;s__UBA12202 sp002691725	The reconstruction of 2,631 draft metagenome-assembled genomes from the global oceans. Tully BJ, et al. Sci Data 2018
HGC	MED717	UBA1172	HGC1	A	-	57.33	1.87593	33	86.02	4.35	MAG	d__Bacteria;p__Proteobacteria;c__Alphaproteobacteria;o__Puniceispirillales;f__UBA1172;g__UBA1172;s__UBA1172 sp002457135	The reconstruction of 2,631 draft metagenome-assembled genomes from the global oceans. Tully BJ, et al. Sci Data 2018
HGC	TMED213	Puniceispirillaceae	HGC2	B	-	46.792	2.19172	44	78.97	4	MAG	d__Bacteria;p__Proteobacteria;c__Alphaproteobacteria;o__Puniceispirillales;f__Puniceispirillaceae;g__HIMB100;s__HIMB100 sp002700485	290 metagenome-assembled genomes from the Mediterranean Sea: a resource for marine microbiology. Tully BJ, et al. PeerJ 2017
HGC	REDSEA-S02_B12	Puniceispirillaceae	HGC2	D	-	62.98	2.08005	38	72.81	0.44	MAG	d__Bacteria;p__Proteobacteria;c__Alphaproteobacteria;o__Puniceispirillales;f__Puniceispirillaceae;g__UBA8309;s__UBA8309 sp001627655	A catalogue of 136 microbial draft genomes from Red Sea metagenomes. Haroon MF, et al. Sci Data 2016 Jul 5
HGC	REDSEA-S10_B10N8	Puniceispirillaceae	HGC2	D	-	62.92	2.0554	34	76.93	0	MAG	d__Bacteria;p__Proteobacteria;c__Alphaproteobacteria;o__Puniceispirillales;f__Puniceispirillaceae;g__UBA8309;s__UBA8309 sp001627655	A catalogue of 136 microbial draft genomes from Red Sea metagenomes. Haroon MF, et al. Sci Data 2016 Jul 5
HGC	AG-917-G18	Puniceispirillaceae	HGC2	D	D1	55.14	3.94557	56.5	54.08	0	SAG	d__Bacteria;p__Proteobacteria;c__Alphaproteobacteria;o__Puniceispirillales;f__Puniceispirillaceae;g__UBA8309;s__UBA8309 sp002457765	Charting the Complexity of the Marine Microbiome through Single-Cell Genomics. Pachiadaki MG, et al. Cell 2019
HGC	AG-919-E18	Puniceispirillaceae	HGC2	A	A2	40.29	2.36291	46	64.78	0.87	SAG	d__Bacteria;p__Proteobacteria;c__Alphaproteobacteria;o__Puniceispirillales;f__Puniceispirillaceae;g__UBA5951;s__	Charting the Complexity of the Marine Microbiome through Single-Cell Genomics. Pachiadaki MG, et al. Cell 2019
HGC	AG-919-I23	Puniceispirillaceae	HGC2	D	D3	51.2	2.85405	50	59.61	0.44	SAG	d__Bacteria;p__Proteobacteria;c__Alphaproteobacteria;o__Puniceispirillales;f__Puniceispirillaceae;g__;s__	Charting the Complexity of the Marine Microbiome through Single-Cell Genomics. Pachiadaki MG, et al. Cell 2019
HGC	AH-287-O21	Puniceispirillaceae	HGC2	A	A4	37.65	2.23616	46	89.68	0	SAG	d__Bacteria;p__Proteobacteria;c__Alphaproteobacteria;o__Puniceispirillales;f__Puniceispirillaceae;g__UBA5951;s__	Charting the Complexity of the Marine Microbiome through Single-Cell Genomics. Pachiadaki MG, et al. Cell 2019
HGC	AH-326-N16	Puniceispirillaceae	HGC2	A	A4	37.87	2.8155	48	59.66	0	SAG	d__Bacteria;p__Proteobacteria;c__Alphaproteobacteria;o__Puniceispirillales;f__Puniceispirillaceae;g__UBA5951;s__	Charting the Complexity of the Marine Microbiome through Single-Cell Genomics. Pachiadaki MG, et al. Cell 2019
HGC	AG-325-M05	Puniceispirillaceae	HGC2	A	A4	39.34	2.21198	51	66.3	0.44	SAG	d__Bacteria;p__Proteobacteria;c__Alphaproteobacteria;o__Puniceispirillales;f__Puniceispirillaceae;g__UBA5951;s__	Charting the Complexity of the Marine Microbiome through Single-Cell Genomics. Pachiadaki MG, et al. Cell 2019
HGC	AG-325-I21	Puniceispirillaceae	HGC2	C	C2	45.89	2.61794	68	82.5	0.87	SAG	d__Bacteria;p__Proteobacteria;c__Alphaproteobacteria;o__Puniceispirillales;f__Puniceispirillaceae;g__Puniceispirillum;s__Puniceispirillum sp003282865	Charting the Complexity of the Marine Microbiome through Single-Cell Genomics. Pachiadaki MG, et al. Cell 2019
HGC	AG-390-E03	Puniceispirillaceae	HGC2	C	C3	46.4	2.57556	59	66.29	1.02	SAG	d__Bacteria;p__Proteobacteria;c__Alphaproteobacteria;o__Puniceispirillales;f__Puniceispirillaceae;g__Puniceispirillum;s__Puniceispirillum sp003212345	Charting the Complexity of the Marine Microbiome through Single-Cell Genomics. Pachiadaki MG, et al. Cell 2019
HGC	AG-390-P06	Puniceispirillaceae	HGC2	C	C3	46	2.42008	61	70.57	0.58	SAG	d__Bacteria;p__Proteobacteria;c__Alphaproteobacteria;o__Puniceispirillales;f__Puniceispirillaceae;g__Puniceispirillum;s__	Charting the Complexity of the Marine Microbiome through Single-Cell Genomics. Pachiadaki MG, et al. Cell 2019
HGC	AG-422-K21	Puniceispirillaceae	HGC2	A	A3	37.31	2.20906	43	65.43	0	SAG	d__Bacteria;p__Proteobacteria;c__Alphaproteobacteria;o__Puniceispirillales;f__Puniceispirillaceae;g__UBA5951;s__	Charting the Complexity of the Marine Microbiome through Single-Cell Genomics. Pachiadaki MG, et al. Cell 2019
HGC	AG-447-A06	Puniceispirillaceae	HGC2	C	C3	46.47	2.59549	59	77.15	0	SAG	d__Bacteria;p__Proteobacteria;c__Alphaproteobacteria;o__Puniceispirillales;f__Puniceispirillaceae;g__Puniceispirillum;s__Puniceispirillum sp003212345	Charting the Complexity of the Marine Microbiome through Single-Cell Genomics. Pachiadaki MG, et al. Cell 2019
HGC	AG-461-F13	Puniceispirillaceae	HGC2	A	A1	39.67	2.36984	50	52.34	0	SAG	d__Bacteria;p__Proteobacteria;c__Alphaproteobacteria;o__Puniceispirillales;f__Puniceispirillaceae;g__UBA5951;s__	Charting the Complexity of the Marine Microbiome through Single-Cell Genomics. Pachiadaki MG, et al. Cell 2019
HGC	AG-892-D02	Puniceispirillaceae	HGC2	A	A3	37.08	2.71187	48	53.61	0	SAG	d__Bacteria;p__Proteobacteria;c__Alphaproteobacteria;o__Puniceispirillales;f__Puniceispirillaceae;g__UBA5951;s__	Charting the Complexity of the Marine Microbiome through Single-Cell Genomics. Pachiadaki MG, et al. Cell 2019
HGC	AG-893-J17	Puniceispirillaceae	HGC2	C	C3	46.12	2.69588	62	96.94	0.58	SAG	d__Bacteria;p__Proteobacteria;c__Alphaproteobacteria;o__Puniceispirillales;f__Puniceispirillaceae;g__Puniceispirillum;s__	Charting the Complexity of the Marine Microbiome through Single-Cell Genomics. Pachiadaki MG, et al. Cell 2019
HGC	AG-893-K07	Puniceispirillaceae	HGC2	A	A3	37.1	2.24242	45.5	94.14	0	SAG	d__Bacteria;p__Proteobacteria;c__Alphaproteobacteria;o__Puniceispirillales;f__Puniceispirillaceae;g__UBA5951;s__	Charting the Complexity of the Marine Microbiome through Single-Cell Genomics. Pachiadaki MG, et al. Cell 2019
HGC	AG-893-M18	Puniceispirillaceae	HGC2	D	D3	49.49	3.26073	58	67.42	0	SAG	d__Bacteria;p__Proteobacteria;c__Alphaproteobacteria;o__Puniceispirillales;f__Puniceispirillaceae;g__;s__	Charting the Complexity of the Marine Microbiome through Single-Cell Genomics. Pachiadaki MG, et al. Cell 2019
HGC	AG-894-E05	Puniceispirillaceae	HGC2	B	B1	45.61	2.11143	51	75.25	0.44	SAG	d__Bacteria;p__Proteobacteria;c__Alphaproteobacteria;o__Puniceispirillales;f__Puniceispirillaceae;g__HIMB100;s__	Charting the Complexity of the Marine Microbiome through Single-Cell Genomics. Pachiadaki MG, et al. Cell 2019
HGC	AG-894-G20	Puniceispirillaceae	HGC2	A	A3	37.26	2.07859	45	88.58	0	SAG	d__Bacteria;p__Proteobacteria;c__Alphaproteobacteria;o__Puniceispirillales;f__Puniceispirillaceae;g__UBA5951;s__	Charting the Complexity of the Marine Microbiome through Single-Cell Genomics. Pachiadaki MG, et al. Cell 2019
HGC	AG-894-L03	Puniceispirillaceae	HGC2	B	B2	45.83	2.53216	53	51.24	0	SAG	d__Bacteria;p__Proteobacteria;c__Alphaproteobacteria;o__Puniceispirillales;f__Puniceispirillaceae;g__HIMB100;s__	Charting the Complexity of the Marine Microbiome through Single-Cell Genomics. Pachiadaki MG, et al. Cell 2019
HGC	AG-894-M09	Puniceispirillaceae	HGC2	A	A3	37.1	2.32028	44	93.61	0	SAG	d__Bacteria;p__Proteobacteria;c__Alphaproteobacteria;o__Puniceispirillales;f__Puniceispirillaceae;g__UBA5951;s__	Charting the Complexity of the Marine Microbiome through Single-Cell Genomics. Pachiadaki MG, et al. Cell 2019
HGC	AG-895-F06	Puniceispirillaceae	HGC2	B	B2	45.9	2.77998	48	59.25	0	SAG	d__Bacteria;p__Proteobacteria;c__Alphaproteobacteria;o__Puniceispirillales;f__Puniceispirillaceae;g__HIMB100;s__	Charting the Complexity of the Marine Microbiome through Single-Cell Genomics. Pachiadaki MG, et al. Cell 2019
HGC	AG-896-C14	Puniceispirillaceae	HGC2	D	D1	54.73	3.15095	61	57.29	0.44	SAG	d__Bacteria;p__Proteobacteria;c__Alphaproteobacteria;o__Puniceispirillales;f__Puniceispirillaceae;g__UBA8309;s__	Charting the Complexity of the Marine Microbiome through Single-Cell Genomics. Pachiadaki MG, et al. Cell 2019
HGC	AG-896-K16	Puniceispirillaceae	HGC2	D	D1	54.36	3.23912	58	52.71	0.44	SAG	d__Bacteria;p__Proteobacteria;c__Alphaproteobacteria;o__Puniceispirillales;f__Puniceispirillaceae;g__UBA8309;s__	Charting the Complexity of the Marine Microbiome through Single-Cell Genomics. Pachiadaki MG, et al. Cell 2019
HGC	AG-901-J20	Puniceispirillaceae	HGC2	D	D2	47.4	2.6069	58	58.52	0.87	SAG	d__Bacteria;p__Proteobacteria;c__Alphaproteobacteria;o__Puniceispirillales;f__Puniceispirillaceae;g__;s__	Charting the Complexity of the Marine Microbiome through Single-Cell Genomics. Pachiadaki MG, et al. Cell 2019
HGC	AG-908-B03	Puniceispirillaceae	HGC2	B	B2	45.74	2.43468	43	51.75	0	SAG	d__Bacteria;p__Proteobacteria;c__Alphaproteobacteria;o__Puniceispirillales;f__Puniceispirillaceae;g__HIMB100;s__	Charting the Complexity of the Marine Microbiome through Single-Cell Genomics. Pachiadaki MG, et al. Cell 2019
HGC	AG-909-B04	Puniceispirillaceae	HGC2	B	B2	45.5	2.41473	48	50	0	SAG	d__Bacteria;p__Proteobacteria;c__Alphaproteobacteria;o__Puniceispirillales;f__Puniceispirillaceae;g__HIMB100;s__	Charting the Complexity of the Marine Microbiome through Single-Cell Genomics. Pachiadaki MG, et al. Cell 2019
HGC	AG-911-I17	Puniceispirillaceae	HGC2	A	A3	37.1	2.23953	43	84.17	0	SAG	d__Bacteria;p__Proteobacteria;c__Alphaproteobacteria;o__Puniceispirillales;f__Puniceispirillaceae;g__UBA5951;s__	Charting the Complexity of the Marine Microbiome through Single-Cell Genomics. Pachiadaki MG, et al. Cell 2019
HGC	AG-911-J17	Puniceispirillaceae	HGC2	D	D3	49.4	3.68369	62	56.29	0	SAG	d__Bacteria;p__Proteobacteria;c__Alphaproteobacteria;o__Puniceispirillales;f__Puniceispirillaceae;g__Puniceispirillum;s__	Charting the Complexity of the Marine Microbiome through Single-Cell Genomics. Pachiadaki MG, et al. Cell 2019
HGC	AG-912-K11	Puniceispirillaceae	HGC2	C	C1	48.66	2.51442	50	59.61	0.44	SAG	d__Bacteria;p__Proteobacteria;c__Alphaproteobacteria;o__Puniceispirillales;f__Puniceispirillaceae;g__Puniceispirillum;s__	Charting the Complexity of the Marine Microbiome through Single-Cell Genomics. Pachiadaki MG, et al. Cell 2019
HGC	AG-913-B07	Puniceispirillaceae	HGC2	C	C3	47.9	2.59019	52	72.05	0.15	SAG	d__Bacteria;p__Proteobacteria;c__Alphaproteobacteria;o__Puniceispirillales;f__Puniceispirillaceae;g__Puniceispirillum;s__	Charting the Complexity of the Marine Microbiome through Single-Cell Genomics. Pachiadaki MG, et al. Cell 2019
HGC	AG-913-M18	Puniceispirillaceae	HGC2	A	A3	37.18	2.28912	45	76.47	0	SAG	d__Bacteria;p__Proteobacteria;c__Alphaproteobacteria;o__Puniceispirillales;f__Puniceispirillaceae;g__UBA5951;s__	Charting the Complexity of the Marine Microbiome through Single-Cell Genomics. Pachiadaki MG, et al. Cell 2019
HGC	AG-913-M21	Puniceispirillaceae	HGC2	B	B2	50.476	2.46981	46	51.67	0	SAG	d__Bacteria;p__Proteobacteria;c__Alphaproteobacteria;o__Puniceispirillales;f__Puniceispirillaceae;g__HIMB100;s__	Charting the Complexity of the Marine Microbiome through Single-Cell Genomics. Pachiadaki MG, et al. Cell 2019
HGC	AG-916-C06	Puniceispirillaceae	HGC2	D	D3	49.44	3.1014	58	68.59	0.48	SAG	d__Bacteria;p__Proteobacteria;c__Alphaproteobacteria;o__Puniceispirillales;f__Puniceispirillaceae;g__;s__	Charting the Complexity of the Marine Microbiome through Single-Cell Genomics. Pachiadaki MG, et al. Cell 2019
HGC	IMCC1322	Puniceispirillaceae	HGC2	C	C4	48.854	2.75518	42	99.94	0.15	PC	d__Bacteria;p__Proteobacteria;c__Alphaproteobacteria;o__Puniceispirillales;f__Puniceispirillaceae;g__Puniceispirillum;s__Puniceispirillum marinum	Complete genome sequence of "Candidatus Puniceispirillum marinum" IMCC1322, a representative of the SAR116 clade in the Alphaproteobacteria. Oh HM, et al. J Bacteriol 2010 Jun
HGC	HIMB100	Puniceispirillaceae	HGC2	B	B3	46.02	2.57819	41	99.56	0	PC	d__Bacteria;p__Proteobacteria;c__Alphaproteobacteria;o__Puniceispirillales;f__Puniceispirillaceae;g__HIMB100;s__HIMB100 sp000238815	Draft genome sequence of strain HIMB100, a cultured representative of the SAR116 clade of marine Alphaproteobacteria. Grote J, et al. Stand Genomic Sci 2011 Dec 31
HGC	MED-G54	Puniceispirillaceae	HGC2	A	-	41.441	1.25374	46	80.07	0	MAG	d__Bacteria;p__Proteobacteria;c__Alphaproteobacteria;o__Puniceispirillales;f__Puniceispirillaceae;g__UBA5951;s__UBA5951 sp002430515	Fine metagenomic profile of the Mediterranean stratified and mixed water columns revealed by assembly and recruitment. Haro-Moreno JM, et al. Microbiome 2018 Jul 10
HGC	MED-G116	Puniceispirillaceae	HGC2	D	-	54.415	2.58281	56	96.28	0.44	MAG	d__Bacteria;p__Proteobacteria;c__Alphaproteobacteria;o__Puniceispirillales;f__Puniceispirillaceae;g__;s__	Fine metagenomic profile of the Mediterranean stratified and mixed water columns revealed by assembly and recruitment. Haro-Moreno JM, et al. Microbiome 2018 Jul 10
HGC	MED-G115	Puniceispirillaceae	HGC2	D	-	61.598	2.20169	39	52.24	0.44	MAG	d__Bacteria;p__Proteobacteria;c__Alphaproteobacteria;o__Puniceispirillales;f__Puniceispirillaceae;g__UBA8309;s__	Fine metagenomic profile of the Mediterranean stratified and mixed water columns revealed by assembly and recruitment. Haro-Moreno JM, et al. Microbiome 2018 Jul 10
HGC	MED-G06	Puniceispirillaceae	HGC2	D	-	61.165	2.53646	38	80.23	0.5	MAG	d__Bacteria;p__Proteobacteria;c__Alphaproteobacteria;o__Puniceispirillales;f__Puniceispirillaceae;g__UBA8309;s__UBA8309 sp002457745	Fine metagenomic profile of the Mediterranean stratified and mixed water columns revealed by assembly and recruitment. Haro-Moreno JM, et al. Microbiome 2018 Jul 10
HGC	MED-G05	Puniceispirillaceae	HGC2	D	-	57.379	1.61211	54	67.69	0	MAG	d__Bacteria;p__Proteobacteria;c__Alphaproteobacteria;o__Puniceispirillales;f__Puniceispirillaceae;g__UBA8309;s__UBA8309 sp002457765	Fine metagenomic profile of the Mediterranean stratified and mixed water columns revealed by assembly and recruitment. Haro-Moreno JM, et al. Microbiome 2018 Jul 10
HGC	UBA5951	Puniceispirillaceae	HGC2	A	-	38.835	2.09958	47	75.1	0.52	MAG	d__Bacteria;p__Proteobacteria;c__Alphaproteobacteria;o__Puniceispirillales;f__Puniceispirillaceae;g__UBA5951;s__UBA5951 sp002430515	Recovery of nearly 8,000 metagenome-assembled genomes substantially expands the tree of life. Parks DH, et al. Nat Microbiol 2017 Nov
HGC	UBA5956	Puniceispirillaceae	HGC2	A	-	38.794	2.41052	47	68.21	0.15	MAG	d__Bacteria;p__Proteobacteria;c__Alphaproteobacteria;o__Puniceispirillales;f__Puniceispirillaceae;g__UBA5951;s__UBA5951 sp002430515	Recovery of nearly 8,000 metagenome-assembled genomes substantially expands the tree of life. Parks DH, et al. Nat Microbiol 2017 Nov
HGC	UBA2954	Puniceispirillaceae	HGC2	B	-	45.315	2.20056	48	81.23	0.44	MAG	d__Bacteria;p__Proteobacteria;c__Alphaproteobacteria;o__Puniceispirillales;f__Puniceispirillaceae;g__HIMB100;s__HIMB100 sp002348585	Recovery of nearly 8,000 metagenome-assembled genomes substantially expands the tree of life. Parks DH, et al. Nat Microbiol 2017 Nov
HGC	UBA8011	Puniceispirillaceae	HGC2	B	-	51.614	2.37576	38	67.78	0.44	MAG	d__Bacteria;p__Proteobacteria;c__Alphaproteobacteria;o__Puniceispirillales;f__Puniceispirillaceae;g__HIMB100;s__HIMB100 sp002722385	Recovery of nearly 8,000 metagenome-assembled genomes substantially expands the tree of life. Parks DH, et al. Nat Microbiol 2017 Nov
HGC	UBA12011	Puniceispirillaceae	HGC2	B	-	46.704	2.32639	40	62.02	0.15	MAG	d__Bacteria;p__Proteobacteria;c__Alphaproteobacteria;o__Puniceispirillales;f__Puniceispirillaceae;g__UBA4588;s__UBA4588 sp002387605	Recovery of nearly 8,000 metagenome-assembled genomes substantially expands the tree of life. Parks DH, et al. Nat Microbiol 2017 Nov
HGC	UBA2041	Puniceispirillaceae	HGC2	B	-	46.484	2.87802	45	66.72	0	MAG	d__Bacteria;p__Proteobacteria;c__Alphaproteobacteria;o__Puniceispirillales;f__Puniceispirillaceae;g__UBA4588;s__UBA4588 sp002387605	Recovery of nearly 8,000 metagenome-assembled genomes substantially expands the tree of life. Parks DH, et al. Nat Microbiol 2017 Nov
HGC	UBA3437	Puniceispirillaceae	HGC2	B	-	47.438	2.37611	49	94.42	0	MAG	d__Bacteria;p__Proteobacteria;c__Alphaproteobacteria;o__Puniceispirillales;f__Puniceispirillaceae;g__UBA4588;s__UBA4588 sp002387605	Recovery of nearly 8,000 metagenome-assembled genomes substantially expands the tree of life. Parks DH, et al. Nat Microbiol 2017 Nov
HGC	UBA3447	Puniceispirillaceae	HGC2	B	-	46.985	2.1884	42	88.56	0	MAG	d__Bacteria;p__Proteobacteria;c__Alphaproteobacteria;o__Puniceispirillales;f__Puniceispirillaceae;g__UBA4588;s__UBA4588 sp002387605	Recovery of nearly 8,000 metagenome-assembled genomes substantially expands the tree of life. Parks DH, et al. Nat Microbiol 2017 Nov
HGC	UBA4436	Puniceispirillaceae	HGC2	B	-	48.597	2.15471	45	93.99	0.58	MAG	d__Bacteria;p__Proteobacteria;c__Alphaproteobacteria;o__Puniceispirillales;f__Puniceispirillaceae;g__UBA4588;s__UBA4588 sp002387605	Recovery of nearly 8,000 metagenome-assembled genomes substantially expands the tree of life. Parks DH, et al. Nat Microbiol 2017 Nov
HGC	UBA4588	Puniceispirillaceae	HGC2	B	-	48.418	2.18933	47	93.06	0	MAG	d__Bacteria;p__Proteobacteria;c__Alphaproteobacteria;o__Puniceispirillales;f__Puniceispirillaceae;g__UBA4588;s__UBA4588 sp002387605	Recovery of nearly 8,000 metagenome-assembled genomes substantially expands the tree of life. Parks DH, et al. Nat Microbiol 2017 Nov
HGC	UBA8359	Puniceispirillaceae	HGC2	C	-	50.302	2.11731	59	63.74	0	MAG	d__Bacteria;p__Proteobacteria;c__Alphaproteobacteria;o__Puniceispirillales;f__Puniceispirillaceae;g__Puniceispirillum;s__	Recovery of nearly 8,000 metagenome-assembled genomes substantially expands the tree of life. Parks DH, et al. Nat Microbiol 2017 Nov
HGC	UBA3439	Puniceispirillaceae	HGC2	C	-	49.116	2.29302	56	80.39	0.52	MAG	d__Bacteria;p__Proteobacteria;c__Alphaproteobacteria;o__Puniceispirillales;f__Puniceispirillaceae;g__Puniceispirillum;s__Puniceispirillum sp002378605	Recovery of nearly 8,000 metagenome-assembled genomes substantially expands the tree of life. Parks DH, et al. Nat Microbiol 2017 Nov
HGC	UBA8791	Puniceispirillaceae	HGC2	C	-	48.219	1.82635	59	64.53	0	MAG	d__Bacteria;p__Proteobacteria;c__Alphaproteobacteria;o__Puniceispirillales;f__Puniceispirillaceae;g__Puniceispirillum;s__Puniceispirillum sp002378605	Recovery of nearly 8,000 metagenome-assembled genomes substantially expands the tree of life. Parks DH, et al. Nat Microbiol 2017 Nov
HGC	UBA8554	Puniceispirillaceae	HGC2	D	-	59.425	2.38404	30	76.47	0.01	MAG	d__Bacteria;p__Proteobacteria;c__Alphaproteobacteria;o__Puniceispirillales;f__Puniceispirillaceae;g__UBA8309;s__UBA8309 sp001627655	Recovery of nearly 8,000 metagenome-assembled genomes substantially expands the tree of life. Parks DH, et al. Nat Microbiol 2017 Nov
HGC	UBA12197	Puniceispirillaceae	HGC2	D	-	55.123	3.01473	33	70.36	0.87	MAG	d__Bacteria;p__Proteobacteria;c__Alphaproteobacteria;o__Puniceispirillales;f__Puniceispirillaceae;g__UBA8309;s__UBA8309 sp002457745	Recovery of nearly 8,000 metagenome-assembled genomes substantially expands the tree of life. Parks DH, et al. Nat Microbiol 2017 Nov
HGC	UBA11123	Puniceispirillaceae	HGC2	D	-	54.005	2.87025	50	78.68	1.02	MAG	d__Bacteria;p__Proteobacteria;c__Alphaproteobacteria;o__Puniceispirillales;f__Puniceispirillaceae;g__UBA8309;s__UBA8309 sp002457765	Recovery of nearly 8,000 metagenome-assembled genomes substantially expands the tree of life. Parks DH, et al. Nat Microbiol 2017 Nov
HGC	UBA8292	Puniceispirillaceae	HGC2	D	-	54.085	2.78473	49	84.63	2.4	MAG	d__Bacteria;p__Proteobacteria;c__Alphaproteobacteria;o__Puniceispirillales;f__Puniceispirillaceae;g__UBA8309;s__UBA8309 sp002457765	Recovery of nearly 8,000 metagenome-assembled genomes substantially expands the tree of life. Parks DH, et al. Nat Microbiol 2017 Nov
HGC	UBA8309	Puniceispirillaceae	HGC2	D	-	54.585	2.66846	52	85.42	0.44	MAG	d__Bacteria;p__Proteobacteria;c__Alphaproteobacteria;o__Puniceispirillales;f__Puniceispirillaceae;g__UBA8309;s__UBA8309 sp002457765	Recovery of nearly 8,000 metagenome-assembled genomes substantially expands the tree of life. Parks DH, et al. Nat Microbiol 2017 Nov
HGC	UBA8314	Puniceispirillaceae	HGC2	D	-	54.311	2.83191	50	83.3	1.62	MAG	d__Bacteria;p__Proteobacteria;c__Alphaproteobacteria;o__Puniceispirillales;f__Puniceispirillaceae;g__UBA8309;s__UBA8309 sp002457765	Recovery of nearly 8,000 metagenome-assembled genomes substantially expands the tree of life. Parks DH, et al. Nat Microbiol 2017 Nov
HGC	UBA8320	Puniceispirillaceae	HGC2	D	-	54.481	2.5354	59	88.16	0.04	MAG	d__Bacteria;p__Proteobacteria;c__Alphaproteobacteria;o__Puniceispirillales;f__Puniceispirillaceae;g__UBA8309;s__UBA8309 sp002457765	Recovery of nearly 8,000 metagenome-assembled genomes substantially expands the tree of life. Parks DH, et al. Nat Microbiol 2017 Nov
HGC	UBA8327	Puniceispirillaceae	HGC2	D	-	52.721	3.82105	47	75.38	4.51	MAG	d__Bacteria;p__Proteobacteria;c__Alphaproteobacteria;o__Puniceispirillales;f__Puniceispirillaceae;g__UBA8309;s__UBA8309 sp002457765	Recovery of nearly 8,000 metagenome-assembled genomes substantially expands the tree of life. Parks DH, et al. Nat Microbiol 2017 Nov
HGC	UBA8442	Puniceispirillaceae	HGC2	D	-	52.689	2.94494	43	80.92	1.31	MAG	d__Bacteria;p__Proteobacteria;c__Alphaproteobacteria;o__Puniceispirillales;f__Puniceispirillaceae;g__UBA8309;s__UBA8309 sp002457765	Recovery of nearly 8,000 metagenome-assembled genomes substantially expands the tree of life. Parks DH, et al. Nat Microbiol 2017 Nov
HGC	UBA8644	Puniceispirillaceae	HGC2	D	-	53.592	3.62478	45	72.96	4.29	MAG	d__Bacteria;p__Proteobacteria;c__Alphaproteobacteria;o__Puniceispirillales;f__Puniceispirillaceae;g__UBA8309;s__UBA8309 sp002457765	Recovery of nearly 8,000 metagenome-assembled genomes substantially expands the tree of life. Parks DH, et al. Nat Microbiol 2017 Nov
HGC	UBA8655	Puniceispirillaceae	HGC2	D	-	52.987	3.07163	45	75.8	0	MAG	d__Bacteria;p__Proteobacteria;c__Alphaproteobacteria;o__Puniceispirillales;f__Puniceispirillaceae;g__UBA8309;s__UBA8309 sp002457765	Recovery of nearly 8,000 metagenome-assembled genomes substantially expands the tree of life. Parks DH, et al. Nat Microbiol 2017 Nov
HGC	UBA1509	Puniceispirillaceae	HGC2	D	-	55.305	2.28968	48	76.52	0.44	MAG	d__Bacteria;p__Proteobacteria;c__Alphaproteobacteria;o__Puniceispirillales;f__Puniceispirillaceae;g__UBA8309;s__UBA8309 sp002686685	Recovery of nearly 8,000 metagenome-assembled genomes substantially expands the tree of life. Parks DH, et al. Nat Microbiol 2017 Nov
HGC	UBA7984	Puniceispirillaceae	HGC2	D	-	53.537	2.29939	40	71.11	0.87	MAG	d__Bacteria;p__Proteobacteria;c__Alphaproteobacteria;o__Puniceispirillales;f__Puniceispirillaceae;g__UBA8309;s__UBA8309 sp002686685	Recovery of nearly 8,000 metagenome-assembled genomes substantially expands the tree of life. Parks DH, et al. Nat Microbiol 2017 Nov
HGC	MED325	Puniceispirillaceae	HGC2	A	-	41.304	2.47686	42	66.09	4.51	MAG	d__Bacteria;p__Proteobacteria;c__Alphaproteobacteria;o__Puniceispirillales;f__Puniceispirillaceae;g__UBA5951;s__UBA5951 sp002430515	The reconstruction of 2,631 draft metagenome-assembled genomes from the global oceans. Tully BJ, et al. Sci Data 2018
HGC	ARS77	Puniceispirillaceae	HGC2	D	-	62.524	1.99512	35	70	0.87	MAG	d__Bacteria;p__Proteobacteria;c__Alphaproteobacteria;o__Puniceispirillales;f__Puniceispirillaceae;g__UBA8309;s__UBA8309 sp002695585	The reconstruction of 2,631 draft metagenome-assembled genomes from the global oceans. Tully BJ, et al. Sci Data 2018
HGC	ARS84	Puniceispirillaceae	HGC2	D	-	57.99	2.44542	45	73.14	0	MAG	d__Bacteria;p__Proteobacteria;c__Alphaproteobacteria;o__Puniceispirillales;f__Puniceispirillaceae;g__UBA8309;s__UBA8309 sp002686685	The reconstruction of 2,631 draft metagenome-assembled genomes from the global oceans. Tully BJ, et al. Sci Data 2018
HGC	NAT144	Puniceispirillaceae	HGC2	D	-	57.117	2.93783	54.5	60.34	0	MAG	d__Bacteria;p__Proteobacteria;c__Alphaproteobacteria;o__Puniceispirillales;f__Puniceispirillaceae;g__UBA8309;s__UBA8309 sp002457765	The reconstruction of 2,631 draft metagenome-assembled genomes from the global oceans. Tully BJ, et al. Sci Data 2018
HGC	CPC325	Puniceispirillaceae	HGC2	C	-	50.424	2.29848	57	65.76	3.71	MAG	d__Bacteria;p__Proteobacteria;c__Alphaproteobacteria;o__Puniceispirillales;f__Puniceispirillaceae;g__Puniceispirillum;s__	The reconstruction of 2,631 draft metagenome-assembled genomes from the global oceans. Tully BJ, et al. Sci Data 2018
HGC	MED664	Puniceispirillaceae	HGC2	D	-	56.493	2.82185	60	59.13	0.44	MAG	d__Bacteria;p__Proteobacteria;c__Alphaproteobacteria;o__Puniceispirillales;f__Puniceispirillaceae;g__UBA8309;s__UBA8309 sp002689625	The reconstruction of 2,631 draft metagenome-assembled genomes from the global oceans. Tully BJ, et al. Sci Data 2018
HGC	SAT158	Puniceispirillaceae	HGC2	B	-	48.914	1.89884	44	65.02	0	MAG	d__Bacteria;p__Proteobacteria;c__Alphaproteobacteria;o__Puniceispirillales;f__Puniceispirillaceae;g__UBA4588;s__UBA4588 sp002387605	The reconstruction of 2,631 draft metagenome-assembled genomes from the global oceans. Tully BJ, et al. Sci Data 2018
HGC	SP199	Puniceispirillaceae	HGC2	D	-	56.529	2.06034	50	73.67	1.97	MAG	d__Bacteria;p__Proteobacteria;c__Alphaproteobacteria;o__Puniceispirillales;f__Puniceispirillaceae;g__UBA8309;s__UBA8309 sp002457765	The reconstruction of 2,631 draft metagenome-assembled genomes from the global oceans. Tully BJ, et al. Sci Data 2018
HGC	CPC56	Puniceispirillaceae	HGC2	D	-	58.053	2.13744	45	63.33	0.44	MAG	d__Bacteria;p__Proteobacteria;c__Alphaproteobacteria;o__Puniceispirillales;f__Puniceispirillaceae;g__UBA8309;s__UBA8309 sp002686685	The reconstruction of 2,631 draft metagenome-assembled genomes from the global oceans. Tully BJ, et al. Sci Data 2018
HGC	NP118	Puniceispirillaceae	HGC2	D	-	57.997	1.94919	45	66.26	0.74	MAG	d__Bacteria;p__Proteobacteria;c__Alphaproteobacteria;o__Puniceispirillales;f__Puniceispirillaceae;g__UBA8309;s__UBA8309 sp002686685	The reconstruction of 2,631 draft metagenome-assembled genomes from the global oceans. Tully BJ, et al. Sci Data 2018
HGC	MED880	Puniceispirillaceae	HGC2	B	-	46.792	1.69643	44	78.97	4	MAG	d__Bacteria;p__Proteobacteria;c__Alphaproteobacteria;o__Puniceispirillales;f__Puniceispirillaceae;g__HIMB100;s__HIMB100 sp002700485	The reconstruction of 2,631 draft metagenome-assembled genomes from the global oceans. Tully BJ, et al. Sci Data 2018
HGC	SP233	Puniceispirillaceae	HGC2	B	-	53.496	1.86758	39	52.33	0.01	MAG	d__Bacteria;p__Proteobacteria;c__Alphaproteobacteria;o__Puniceispirillales;f__Puniceispirillaceae;g__HIMB100;s__HIMB100 sp002722385	The reconstruction of 2,631 draft metagenome-assembled genomes from the global oceans. Tully BJ, et al. Sci Data 2018
HGC	CPC65	Puniceispirillaceae	HGC2	D	-	56.95	2.33972	45	62.73	0.61	MAG	d__Bacteria;p__Proteobacteria;c__Alphaproteobacteria;o__Puniceispirillales;f__Puniceispirillaceae;g__UBA8309;s__UBA8309 sp002683535	The reconstruction of 2,631 draft metagenome-assembled genomes from the global oceans. Tully BJ, et al. Sci Data 2018
HGC	NP1207	Puniceispirillaceae	HGC2	D	-	54.486	2.49948	48	54.59	0.44	MAG	d__Bacteria;p__Proteobacteria;c__Alphaproteobacteria;o__Puniceispirillales;f__Puniceispirillaceae;g__UBA8309;s__UBA8309 sp002731315	The reconstruction of 2,631 draft metagenome-assembled genomes from the global oceans. Tully BJ, et al. Sci Data 2018
HGC	EAC653	Puniceispirillaceae	HGC2	D	-	62.962	1.82547	31	73.97	2.05	MAG	d__Bacteria;p__Proteobacteria;c__Alphaproteobacteria;o__Puniceispirillales;f__Puniceispirillaceae;g__UBA8309;s__UBA8309 sp002695585	The reconstruction of 2,631 draft metagenome-assembled genomes from the global oceans. Tully BJ, et al. Sci Data 2018
LGC	CPC30	GCA-002684704	LGC1	A	-	31.715	2.38955	19	80.96	0	MAG	d__Bacteria;p__Proteobacteria;c__Alphaproteobacteria;o__Puniceispirillales;f__GCA-002684695;g__GCA-002684695;s__GCA-002684695 sp002684695	The reconstruction of 2,631 draft metagenome-assembled genomes from the global oceans. Tully BJ, et al. Sci Data 2018
LGC	AH-324-O11	GCA-002684703	LGC1	A	A2	31.55	2.75051	18	62.74	1.16	SAG	d__Bacteria;p__Proteobacteria;c__Alphaproteobacteria;o__Puniceispirillales;f__GCA-002684695;g__GCA-002684695;s__	Charting the Complexity of the Marine Microbiome through Single-Cell Genomics. Pachiadaki MG, et al. Cell 2019
LGC	AG-919-N16	GCA-002684702	LGC1	A	A1	31.68	1.79316	17	58.62	0	SAG	d__Bacteria;p__Proteobacteria;c__Alphaproteobacteria;o__Puniceispirillales;f__GCA-002684695;g__GCA-002684695;s__	Charting the Complexity of the Marine Microbiome through Single-Cell Genomics. Pachiadaki MG, et al. Cell 2019
LGC	AG-912-E06	GCA-002684701	LGC1	A	A1	31.59	2.10744	15	56.9	0	SAG	d__Bacteria;p__Proteobacteria;c__Alphaproteobacteria;o__Puniceispirillales;f__GCA-002684695;g__GCA-002684695;s__	Charting the Complexity of the Marine Microbiome through Single-Cell Genomics. Pachiadaki MG, et al. Cell 2019
LGC	AG-911-C08	GCA-002684700	LGC1	A	A1	31.66	2.82756	16	88.43	0	SAG	d__Bacteria;p__Proteobacteria;c__Alphaproteobacteria;o__Puniceispirillales;f__GCA-002684695;g__GCA-002684695;s__	Charting the Complexity of the Marine Microbiome through Single-Cell Genomics. Pachiadaki MG, et al. Cell 2019
LGC	AG-899-J15	GCA-002684699	LGC1	A	A1	31.74	2.61984	16	74.23	0.2	SAG	d__Bacteria;p__Proteobacteria;c__Alphaproteobacteria;o__Puniceispirillales;f__GCA-002684695;g__GCA-002684695;s__	Charting the Complexity of the Marine Microbiome through Single-Cell Genomics. Pachiadaki MG, et al. Cell 2019
LGC	AG-893-G21	GCA-002684698	LGC1	A	A1	31.54	2.58418	17	81.83	0	SAG	d__Bacteria;p__Proteobacteria;c__Alphaproteobacteria;o__Puniceispirillales;f__GCA-002684695;g__GCA-002684695;s__	Charting the Complexity of the Marine Microbiome through Single-Cell Genomics. Pachiadaki MG, et al. Cell 2019
LGC	AG-891-F06	GCA-002684697	LGC1	A	A1	31.86	2.90508	17	77.72	0	SAG	d__Bacteria;p__Proteobacteria;c__Alphaproteobacteria;o__Puniceispirillales;f__GCA-002684695;g__GCA-002684695;s__	Charting the Complexity of the Marine Microbiome through Single-Cell Genomics. Pachiadaki MG, et al. Cell 2019
LGC	AG-349-C14	GCA-002684696	LGC1	A	A1	31.76	2.57592	18	61.93	0	SAG	d__Bacteria;p__Proteobacteria;c__Alphaproteobacteria;o__Puniceispirillales;f__GCA-002684695;g__GCA-002684695;s__	Charting the Complexity of the Marine Microbiome through Single-Cell Genomics. Pachiadaki MG, et al. Cell 2019
LGC	AG-333-N20	GCA-002684695	LGC1	A	A3	31.39	2.72591	17	67.24	0	SAG	d__Bacteria;p__Proteobacteria;c__Alphaproteobacteria;o__Puniceispirillales;f__GCA-002684695;g__GCA-002684695;s__	Charting the Complexity of the Marine Microbiome through Single-Cell Genomics. Pachiadaki MG, et al. Cell 2019
LGC	TMED54	AAA536-G10	LCG2	B	-	28.665	2.39356	12	85.02	3.41	MAG	d__Bacteria;p__Proteobacteria;c__Alphaproteobacteria;o__Puniceispirillales;f__AAA536-G10;g__TMED54;s__TMED54 sp002691795	290 metagenome-assembled genomes from the Mediterranean Sea: a resource for marine microbiology. Tully BJ, et al. PeerJ 2017
LGC	AG-917-G04	AAA536-G10	LCG2	D	D1	30.96	2.50369	22	62.35	0.43	SAG	d__Bacteria;p__Proteobacteria;c__Alphaproteobacteria;o__Puniceispirillales;f__AAA536-G10;g__AAA536-G10;s__	Charting the Complexity of the Marine Microbiome through Single-Cell Genomics. Pachiadaki MG, et al. Cell 2019
LGC	AG-917-O05	AAA536-G10	LCG2	B	B1	29.3	2.24745	10	52.76	0.58	SAG	d__Bacteria;p__Proteobacteria;c__Alphaproteobacteria;o__Puniceispirillales;f__AAA536-G10;g__TMED54;s__	Charting the Complexity of the Marine Microbiome through Single-Cell Genomics. Pachiadaki MG, et al. Cell 2019
LGC	AG-918-I11	AAA536-G10	LCG2	B	B1	28.82	2.37478	10	74.31	0.14	SAG	d__Bacteria;p__Proteobacteria;c__Alphaproteobacteria;o__Puniceispirillales;f__AAA536-G10;g__TMED54;s__	Charting the Complexity of the Marine Microbiome through Single-Cell Genomics. Pachiadaki MG, et al. Cell 2019
LGC	AG-919-E16	AAA536-G10	LCG2	B	B1	29.07	2.36516	10	75.31	0.43	SAG	d__Bacteria;p__Proteobacteria;c__Alphaproteobacteria;o__Puniceispirillales;f__AAA536-G10;g__TMED54;s__	Charting the Complexity of the Marine Microbiome through Single-Cell Genomics. Pachiadaki MG, et al. Cell 2019
LGC	AG-919-I04	AAA536-G10	LCG2	B	B1	28.62	2.3011	11	55.19	0	SAG	d__Bacteria;p__Proteobacteria;c__Alphaproteobacteria;o__Puniceispirillales;f__AAA536-G10;g__TMED54;s__	Charting the Complexity of the Marine Microbiome through Single-Cell Genomics. Pachiadaki MG, et al. Cell 2019
LGC	AG-919-I05	AAA536-G10	LCG2	B	B1	28.95	2.29244	11	72.61	0.14	SAG	d__Bacteria;p__Proteobacteria;c__Alphaproteobacteria;o__Puniceispirillales;f__AAA536-G10;g__TMED54;s__	Charting the Complexity of the Marine Microbiome through Single-Cell Genomics. Pachiadaki MG, et al. Cell 2019
LGC	AG-920-B04	AAA536-G10	LCG2	B	B1	29.19	2.44342	10	50.74	0	SAG	d__Bacteria;p__Proteobacteria;c__Alphaproteobacteria;o__Puniceispirillales;f__AAA536-G10;g__TMED54;s__	Charting the Complexity of the Marine Microbiome through Single-Cell Genomics. Pachiadaki MG, et al. Cell 2019
LGC	AH-287-A08	AAA536-G10	LCG2	B	B1	29.24	2.06112	11	67.65	0.22	SAG	d__Bacteria;p__Proteobacteria;c__Alphaproteobacteria;o__Puniceispirillales;f__AAA536-G10;g__TMED54;s__	Charting the Complexity of the Marine Microbiome through Single-Cell Genomics. Pachiadaki MG, et al. Cell 2019
LGC	AH-287-L13	AAA536-G10	LCG2	D	D2	30.866	2.44897	21	85.75	0	SAG	d__Bacteria;p__Proteobacteria;c__Alphaproteobacteria;o__Puniceispirillales;f__AAA536-G10;g__AAA536-G10;s__	Charting the Complexity of the Marine Microbiome through Single-Cell Genomics. Pachiadaki MG, et al. Cell 2019
LGC	AH-324-I15	AAA536-G10	LCG2	D	D1	30.94	2.33922	21	59.27	0.43	SAG	d__Bacteria;p__Proteobacteria;c__Alphaproteobacteria;o__Puniceispirillales;f__AAA536-G10;g__AAA536-G10;s__	Charting the Complexity of the Marine Microbiome through Single-Cell Genomics. Pachiadaki MG, et al. Cell 2019
LGC	AH-326-A17	AAA536-G10	LCG2	B	B1	28.8	1.92632	10	50.88	0	SAG	d__Bacteria;p__Proteobacteria;c__Alphaproteobacteria;o__Puniceispirillales;f__AAA536-G10;g__TMED54;s__	Charting the Complexity of the Marine Microbiome through Single-Cell Genomics. Pachiadaki MG, et al. Cell 2019
LGC	AH-326-I13	AAA536-G10	LCG2	B	B1	29.23	2.23313	10	70.33	0.14	SAG	d__Bacteria;p__Proteobacteria;c__Alphaproteobacteria;o__Puniceispirillales;f__AAA536-G10;g__TMED54;s__	Charting the Complexity of the Marine Microbiome through Single-Cell Genomics. Pachiadaki MG, et al. Cell 2019
LGC	AG-325-B04	AAA536-G10	LCG2	C	C1	31.45	1.91094	21	56.35	0	SAG	d__Bacteria;p__Proteobacteria;c__Alphaproteobacteria;o__Puniceispirillales;f__AAA536-G10;g__AAA536-G10;s__	Charting the Complexity of the Marine Microbiome through Single-Cell Genomics. Pachiadaki MG, et al. Cell 2019
LGC	AG-325-O10	AAA536-G10	LCG2	C	C1	31.32	2.14891	22	56.44	0	SAG	d__Bacteria;p__Proteobacteria;c__Alphaproteobacteria;o__Puniceispirillales;f__AAA536-G10;g__AAA536-G10;s__	Charting the Complexity of the Marine Microbiome through Single-Cell Genomics. Pachiadaki MG, et al. Cell 2019
LGC	AG-337-N21	AAA536-G10	LCG2	C	C1	31.06	2.55321	24	80.09	0	SAG	d__Bacteria;p__Proteobacteria;c__Alphaproteobacteria;o__Puniceispirillales;f__AAA536-G10;g__AAA536-G10;s__AAA536-G10 sp003282145	Charting the Complexity of the Marine Microbiome through Single-Cell Genomics. Pachiadaki MG, et al. Cell 2019
LGC	AG-325-F22	AAA536-G10	LCG2	C	C1	31.09	2.53413	22	63.18	0.08	SAG	d__Bacteria;p__Proteobacteria;c__Alphaproteobacteria;o__Puniceispirillales;f__AAA536-G10;g__AAA536-G10;s__AAA536-G10 sp003282885	Charting the Complexity of the Marine Microbiome through Single-Cell Genomics. Pachiadaki MG, et al. Cell 2019
LGC	AG-337-O15	AAA536-G10	LCG2	C	C1	31.16	2.58087	23	66.81	0.14	SAG	d__Bacteria;p__Proteobacteria;c__Alphaproteobacteria;o__Puniceispirillales;f__AAA536-G10;g__AAA536-G10;s__	Charting the Complexity of the Marine Microbiome through Single-Cell Genomics. Pachiadaki MG, et al. Cell 2019
LGC	AG-349-B03	AAA536-G10	LCG2	B	B1	29.03	2.74786	12	53.99	0.14	SAG	d__Bacteria;p__Proteobacteria;c__Alphaproteobacteria;o__Puniceispirillales;f__AAA536-G10;g__TMED54;s__	Charting the Complexity of the Marine Microbiome through Single-Cell Genomics. Pachiadaki MG, et al. Cell 2019
LGC	AG-359-O10	AAA536-G10	LCG2	D	D1	30.94	2.69427	21	70.36	0.14	SAG	d__Bacteria;p__Proteobacteria;c__Alphaproteobacteria;o__Puniceispirillales;f__AAA536-G10;g__AAA536-G10;s__	Charting the Complexity of the Marine Microbiome through Single-Cell Genomics. Pachiadaki MG, et al. Cell 2019
LGC	AG-390-L20	AAA536-G10	LCG2	C	C1	30.94	2.47284	21	90.02	0	SAG	d__Bacteria;p__Proteobacteria;c__Alphaproteobacteria;o__Puniceispirillales;f__AAA536-G10;g__AAA536-G10;s__AAA536-G10 sp003278095	Charting the Complexity of the Marine Microbiome through Single-Cell Genomics. Pachiadaki MG, et al. Cell 2019
LGC	AG-390-M08	AAA536-G10	LCG2	D	D1	30.51	2.49324	21	66.09	0	SAG	d__Bacteria;p__Proteobacteria;c__Alphaproteobacteria;o__Puniceispirillales;f__AAA536-G10;g__AAA536-G10;s__	Charting the Complexity of the Marine Microbiome through Single-Cell Genomics. Pachiadaki MG, et al. Cell 2019
LGC	AG-404-N23	AAA536-G10	LCG2	A	A1	29.52	2.04771	16	61.25	0.14	SAG	d__Bacteria;p__Proteobacteria;c__Alphaproteobacteria;o__Puniceispirillales;f__AAA536-G10;g__AG-426-I14;s__	Charting the Complexity of the Marine Microbiome through Single-Cell Genomics. Pachiadaki MG, et al. Cell 2019
LGC	AG-426-A06	AAA536-G10	LCG2	B	B1	29.71	2.48587	12	53.57	0	SAG	d__Bacteria;p__Proteobacteria;c__Alphaproteobacteria;o__Puniceispirillales;f__AAA536-G10;g__TMED54;s__TMED54 sp003210115	Charting the Complexity of the Marine Microbiome through Single-Cell Genomics. Pachiadaki MG, et al. Cell 2019
LGC	AG-426-B08	AAA536-G10	LCG2	A	A1	29.76	2.80159	15	52.51	0.65	SAG	d__Bacteria;p__Proteobacteria;c__Alphaproteobacteria;o__Puniceispirillales;f__AAA536-G10;g__AG-426-I14;s__AG-426-I14 sp003213175	Charting the Complexity of the Marine Microbiome through Single-Cell Genomics. Pachiadaki MG, et al. Cell 2019
LGC	AG-426-G08	AAA536-G10	LCG2	B	B2	29.14	2.50765	12	61.48	1.01	SAG	d__Bacteria;p__Proteobacteria;c__Alphaproteobacteria;o__Puniceispirillales;f__AAA536-G10;g__;s__	Charting the Complexity of the Marine Microbiome through Single-Cell Genomics. Pachiadaki MG, et al. Cell 2019
LGC	AG-426-I14	AAA536-G10	LCG2	A	A1	29.58	2.48669	15	75.48	0.58	SAG	d__Bacteria;p__Proteobacteria;c__Alphaproteobacteria;o__Puniceispirillales;f__AAA536-G10;g__AG-426-I14;s__AG-426-I14 sp003210055	Charting the Complexity of the Marine Microbiome through Single-Cell Genomics. Pachiadaki MG, et al. Cell 2019
LGC	AG-430-M22	AAA536-G10	LCG2	D	D1	30.85	2.45651	22	61.11	0.14	SAG	d__Bacteria;p__Proteobacteria;c__Alphaproteobacteria;o__Puniceispirillales;f__AAA536-G10;g__AAA536-G10;s__	Charting the Complexity of the Marine Microbiome through Single-Cell Genomics. Pachiadaki MG, et al. Cell 2019
LGC	AG-439-F07	AAA536-G10	LCG2	D	D1	30.86	2.47394	20	59.48	0	SAG	d__Bacteria;p__Proteobacteria;c__Alphaproteobacteria;o__Puniceispirillales;f__AAA536-G10;g__AAA536-G10;s__	Charting the Complexity of the Marine Microbiome through Single-Cell Genomics. Pachiadaki MG, et al. Cell 2019
LGC	AG-453-I20	AAA536-G10	LCG2	D	D1	31.11	2.40939	20	56.53	0.43	SAG	d__Bacteria;p__Proteobacteria;c__Alphaproteobacteria;o__Puniceispirillales;f__AAA536-G10;g__AAA536-G10;s__	Charting the Complexity of the Marine Microbiome through Single-Cell Genomics. Pachiadaki MG, et al. Cell 2019
LGC	AG-461-C13	AAA536-G10	LCG2	C	C1	31.12	2.23262	21	52.99	0	SAG	d__Bacteria;p__Proteobacteria;c__Alphaproteobacteria;o__Puniceispirillales;f__AAA536-G10;g__AAA536-G10;s__	Charting the Complexity of the Marine Microbiome through Single-Cell Genomics. Pachiadaki MG, et al. Cell 2019
LGC	AG-891-J10	AAA536-G10	LCG2	C	C1	31.63	2.79948	23	55.33	0	SAG	d__Bacteria;p__Proteobacteria;c__Alphaproteobacteria;o__Puniceispirillales;f__AAA536-G10;g__AAA536-G10;s__AAA536-G10 sp003278095	Charting the Complexity of the Marine Microbiome through Single-Cell Genomics. Pachiadaki MG, et al. Cell 2019
LGC	AG-891-J15	AAA536-G10	LCG2	D	D1	30.89	2.40982	19	56.9	1.72	SAG	d__Bacteria;p__Proteobacteria;c__Alphaproteobacteria;o__Puniceispirillales;f__AAA536-G10;g__AAA536-G10;s__	Charting the Complexity of the Marine Microbiome through Single-Cell Genomics. Pachiadaki MG, et al. Cell 2019
LGC	AG-891-N20	AAA536-G10	LCG2	B	B1	29.26	2.19236	11	69.51	0	SAG	d__Bacteria;p__Proteobacteria;c__Alphaproteobacteria;o__Puniceispirillales;f__AAA536-G10;g__TMED54;s__	Charting the Complexity of the Marine Microbiome through Single-Cell Genomics. Pachiadaki MG, et al. Cell 2019
LGC	AG-892-A04	AAA536-G10	LCG2	B	B2	29.2	2.69808	12	52.94	0	SAG	d__Bacteria;p__Proteobacteria;c__Alphaproteobacteria;o__Puniceispirillales;f__AAA536-G10;g__;s__	Charting the Complexity of the Marine Microbiome through Single-Cell Genomics. Pachiadaki MG, et al. Cell 2019
LGC	AG-892-C19	AAA536-G10	LCG2	D	D1	30.69	2.58264	22	67.11	0	SAG	d__Bacteria;p__Proteobacteria;c__Alphaproteobacteria;o__Puniceispirillales;f__AAA536-G10;g__AAA536-G10;s__	Charting the Complexity of the Marine Microbiome through Single-Cell Genomics. Pachiadaki MG, et al. Cell 2019
LGC	AG-892-I13	AAA536-G10	LCG2	D	D1	30.59	2.42799	21	63.79	1.72	SAG	d__Bacteria;p__Proteobacteria;c__Alphaproteobacteria;o__Puniceispirillales;f__AAA536-G10;g__AAA536-G10;s__	Charting the Complexity of the Marine Microbiome through Single-Cell Genomics. Pachiadaki MG, et al. Cell 2019
LGC	AG-892-M17	AAA536-G10	LCG2	D	D1	30.72	2.71145	22	52.88	0	SAG	d__Bacteria;p__Proteobacteria;c__Alphaproteobacteria;o__Puniceispirillales;f__AAA536-G10;g__AAA536-G10;s__	Charting the Complexity of the Marine Microbiome through Single-Cell Genomics. Pachiadaki MG, et al. Cell 2019
LGC	AG-892-N18	AAA536-G10	LCG2	D	D1	30.72	2.22515	20	72.77	0	SAG	d__Bacteria;p__Proteobacteria;c__Alphaproteobacteria;o__Puniceispirillales;f__AAA536-G10;g__AAA536-G10;s__	Charting the Complexity of the Marine Microbiome through Single-Cell Genomics. Pachiadaki MG, et al. Cell 2019
LGC	AG-892-N21	AAA536-G10	LCG2	D	D1	30.74	2.52061	22	70.46	0	SAG	d__Bacteria;p__Proteobacteria;c__Alphaproteobacteria;o__Puniceispirillales;f__AAA536-G10;g__AAA536-G10;s__	Charting the Complexity of the Marine Microbiome through Single-Cell Genomics. Pachiadaki MG, et al. Cell 2019
LGC	AG-892-O07	AAA536-G10	LCG2	D	D1	30.62	2.36896	21	91.04	0.58	SAG	d__Bacteria;p__Proteobacteria;c__Alphaproteobacteria;o__Puniceispirillales;f__AAA536-G10;g__AAA536-G10;s__	Charting the Complexity of the Marine Microbiome through Single-Cell Genomics. Pachiadaki MG, et al. Cell 2019
LGC	AG-892-O16	AAA536-G10	LCG2	D	D1	30.65	2.35252	22	84.3	0.14	SAG	d__Bacteria;p__Proteobacteria;c__Alphaproteobacteria;o__Puniceispirillales;f__AAA536-G10;g__AAA536-G10;s__	Charting the Complexity of the Marine Microbiome through Single-Cell Genomics. Pachiadaki MG, et al. Cell 2019
LGC	AG-893-G05	AAA536-G10	LCG2	D	D1	30.71	2.46025	21	85.64	0.14	SAG	d__Bacteria;p__Proteobacteria;c__Alphaproteobacteria;o__Puniceispirillales;f__AAA536-G10;g__AAA536-G10;s__	Charting the Complexity of the Marine Microbiome through Single-Cell Genomics. Pachiadaki MG, et al. Cell 2019
LGC	AG-893-L10	AAA536-G10	LCG2	C	C1	30.99	2.54674	22	76.9	0	SAG	d__Bacteria;p__Proteobacteria;c__Alphaproteobacteria;o__Puniceispirillales;f__AAA536-G10;g__AAA536-G10;s__	Charting the Complexity of the Marine Microbiome through Single-Cell Genomics. Pachiadaki MG, et al. Cell 2019
LGC	AG-893-P05	AAA536-G10	LCG2	D	D1	30.7	2.37173	21	87.84	0.14	SAG	d__Bacteria;p__Proteobacteria;c__Alphaproteobacteria;o__Puniceispirillales;f__AAA536-G10;g__AAA536-G10;s__	Charting the Complexity of the Marine Microbiome through Single-Cell Genomics. Pachiadaki MG, et al. Cell 2019
LGC	AG-894-A16	AAA536-G10	LCG2	D	D1	30.84	2.40852	21	84.73	0.43	SAG	d__Bacteria;p__Proteobacteria;c__Alphaproteobacteria;o__Puniceispirillales;f__AAA536-G10;g__AAA536-G10;s__	Charting the Complexity of the Marine Microbiome through Single-Cell Genomics. Pachiadaki MG, et al. Cell 2019
LGC	AG-895-J18	AAA536-G10	LCG2	B	B1	29.04	2.25772	9	54.93	0	SAG	d__Bacteria;p__Proteobacteria;c__Alphaproteobacteria;o__Puniceispirillales;f__AAA536-G10;g__TMED54;s__	Charting the Complexity of the Marine Microbiome through Single-Cell Genomics. Pachiadaki MG, et al. Cell 2019
LGC	AG-895-P14	AAA536-G10	LCG2	D	D1	30.83	2.31469	24	66.04	0.14	SAG	d__Bacteria;p__Proteobacteria;c__Alphaproteobacteria;o__Puniceispirillales;f__AAA536-G10;g__AAA536-G10;s__	Charting the Complexity of the Marine Microbiome through Single-Cell Genomics. Pachiadaki MG, et al. Cell 2019
LGC	AG-896-N20	AAA536-G10	LCG2	D	D1	31.3	2.32079	21	55.17	0.23	SAG	d__Bacteria;p__Proteobacteria;c__Alphaproteobacteria;o__Puniceispirillales;f__AAA536-G10;g__AAA536-G10;s__	Charting the Complexity of the Marine Microbiome through Single-Cell Genomics. Pachiadaki MG, et al. Cell 2019
LGC	AG-897-B18	AAA536-G10	LCG2	D	D1	31.07	2.6799	21	58.32	0	SAG	d__Bacteria;p__Proteobacteria;c__Alphaproteobacteria;o__Puniceispirillales;f__AAA536-G10;g__AAA536-G10;s__	Charting the Complexity of the Marine Microbiome through Single-Cell Genomics. Pachiadaki MG, et al. Cell 2019
LGC	AG-898-B14	AAA536-G10	LCG2	C	C1	31.35	2.96432	21	57.52	0	SAG	d__Bacteria;p__Proteobacteria;c__Alphaproteobacteria;o__Puniceispirillales;f__AAA536-G10;g__AAA536-G10;s__AAA536-G10 sp003278095	Charting the Complexity of the Marine Microbiome through Single-Cell Genomics. Pachiadaki MG, et al. Cell 2019
LGC	AG-899-E11	AAA536-G10	LCG2	D	D1	30.46	2.4792	21	77.69	0	SAG	d__Bacteria;p__Proteobacteria;c__Alphaproteobacteria;o__Puniceispirillales;f__AAA536-G10;g__AAA536-G10;s__	Charting the Complexity of the Marine Microbiome through Single-Cell Genomics. Pachiadaki MG, et al. Cell 2019
LGC	AG-899-L08	AAA536-G10	LCG2	D	D1	30.89	2.49262	21	58.19	0	SAG	d__Bacteria;p__Proteobacteria;c__Alphaproteobacteria;o__Puniceispirillales;f__AAA536-G10;g__AAA536-G10;s__	Charting the Complexity of the Marine Microbiome through Single-Cell Genomics. Pachiadaki MG, et al. Cell 2019
LGC	AG-899-O20	AAA536-G10	LCG2	D	D1	30.91	2.37995	21	70.59	0.43	SAG	d__Bacteria;p__Proteobacteria;c__Alphaproteobacteria;o__Puniceispirillales;f__AAA536-G10;g__AAA536-G10;s__	Charting the Complexity of the Marine Microbiome through Single-Cell Genomics. Pachiadaki MG, et al. Cell 2019
LGC	AG-900-F13	AAA536-G10	LCG2	D	D1	30.86	2.00819	19	53.45	0	SAG	d__Bacteria;p__Proteobacteria;c__Alphaproteobacteria;o__Puniceispirillales;f__AAA536-G10;g__AAA536-G10;s__	Charting the Complexity of the Marine Microbiome through Single-Cell Genomics. Pachiadaki MG, et al. Cell 2019
LGC	AG-901-N10	AAA536-G10	LCG2	C	C1	31.22	2.62783	24	78.72	0	SAG	d__Bacteria;p__Proteobacteria;c__Alphaproteobacteria;o__Puniceispirillales;f__AAA536-G10;g__AAA536-G10;s__AAA536-G10 sp003283875	Charting the Complexity of the Marine Microbiome through Single-Cell Genomics. Pachiadaki MG, et al. Cell 2019
LGC	AG-903-E20	AAA536-G10	LCG2	B	B1	29.23	2.46711	12	64.94	0.14	SAG	d__Bacteria;p__Proteobacteria;c__Alphaproteobacteria;o__Puniceispirillales;f__AAA536-G10;g__TMED54;s__	Charting the Complexity of the Marine Microbiome through Single-Cell Genomics. Pachiadaki MG, et al. Cell 2019
LGC	AG-903-P05	AAA536-G10	LCG2	C	C1	31.07	2.70335	20	69.39	0.14	SAG	d__Bacteria;p__Proteobacteria;c__Alphaproteobacteria;o__Puniceispirillales;f__AAA536-G10;g__AAA536-G10;s__AAA536-G10 sp003282885	Charting the Complexity of the Marine Microbiome through Single-Cell Genomics. Pachiadaki MG, et al. Cell 2019
LGC	AG-905-F13	AAA536-G10	LCG2	B	B1	29.3	2.66931	10	53.86	0.58	SAG	d__Bacteria;p__Proteobacteria;c__Alphaproteobacteria;o__Puniceispirillales;f__AAA536-G10;g__TMED54;s__	Charting the Complexity of the Marine Microbiome through Single-Cell Genomics. Pachiadaki MG, et al. Cell 2019
LGC	AG-905-N19	AAA536-G10	LCG2	B	B1	29.28	2.12482	12	64.13	0	SAG	d__Bacteria;p__Proteobacteria;c__Alphaproteobacteria;o__Puniceispirillales;f__AAA536-G10;g__TMED54;s__	Charting the Complexity of the Marine Microbiome through Single-Cell Genomics. Pachiadaki MG, et al. Cell 2019
LGC	AG-907-E16	AAA536-G10	LCG2	B	B1	29.83	2.25457	10	59.52	0.14	SAG	d__Bacteria;p__Proteobacteria;c__Alphaproteobacteria;o__Puniceispirillales;f__AAA536-G10;g__TMED54;s__	Charting the Complexity of the Marine Microbiome through Single-Cell Genomics. Pachiadaki MG, et al. Cell 2019
LGC	AG-910-K09	AAA536-G10	LCG2	C	C1	31.43	2.54567	22	61.38	0	SAG	d__Bacteria;p__Proteobacteria;c__Alphaproteobacteria;o__Puniceispirillales;f__AAA536-G10;g__AAA536-G10;s__AAA536-G10 sp003278095	Charting the Complexity of the Marine Microbiome through Single-Cell Genomics. Pachiadaki MG, et al. Cell 2019
LGC	AG-911-J10	AAA536-G10	LCG2	D	D1	30.86	2.14447	21	69.33	0	SAG	d__Bacteria;p__Proteobacteria;c__Alphaproteobacteria;o__Puniceispirillales;f__AAA536-G10;g__AAA536-G10;s__	Charting the Complexity of the Marine Microbiome through Single-Cell Genomics. Pachiadaki MG, et al. Cell 2019
LGC	AG-911-M18	AAA536-G10	LCG2	D	D1	30.74	2.4724	22	66.9	0.18	SAG	d__Bacteria;p__Proteobacteria;c__Alphaproteobacteria;o__Puniceispirillales;f__AAA536-G10;g__AAA536-G10;s__	Charting the Complexity of the Marine Microbiome through Single-Cell Genomics. Pachiadaki MG, et al. Cell 2019
LGC	AG-911-O05	AAA536-G10	LCG2	D	D1	30.71	2.07438	21	64.95	0.14	SAG	d__Bacteria;p__Proteobacteria;c__Alphaproteobacteria;o__Puniceispirillales;f__AAA536-G10;g__AAA536-G10;s__	Charting the Complexity of the Marine Microbiome through Single-Cell Genomics. Pachiadaki MG, et al. Cell 2019
LGC	AG-913-P21	AAA536-G10	LCG2	D	D1	30.81	2.26464	19	64.54	0.58	SAG	d__Bacteria;p__Proteobacteria;c__Alphaproteobacteria;o__Puniceispirillales;f__AAA536-G10;g__AAA536-G10;s__	Charting the Complexity of the Marine Microbiome through Single-Cell Genomics. Pachiadaki MG, et al. Cell 2019
LGC	AG-914-E17	AAA536-G10	LCG2	B	B1	29.36	2.37038	11	65.75	0.58	SAG	d__Bacteria;p__Proteobacteria;c__Alphaproteobacteria;o__Puniceispirillales;f__AAA536-G10;g__TMED54;s__	Charting the Complexity of the Marine Microbiome through Single-Cell Genomics. Pachiadaki MG, et al. Cell 2019
LGC	AG-915-B22	AAA536-G10	LCG2	D	D1	30.82	2.18747	21	78.5	0.14	SAG	d__Bacteria;p__Proteobacteria;c__Alphaproteobacteria;o__Puniceispirillales;f__AAA536-G10;g__AAA536-G10;s__	Charting the Complexity of the Marine Microbiome through Single-Cell Genomics. Pachiadaki MG, et al. Cell 2019
LGC	AG-915-E09	AAA536-G10	LCG2	D	D1	30.49	2.28536	23	79.15	0.14	SAG	d__Bacteria;p__Proteobacteria;c__Alphaproteobacteria;o__Puniceispirillales;f__AAA536-G10;g__AAA536-G10;s__	Charting the Complexity of the Marine Microbiome through Single-Cell Genomics. Pachiadaki MG, et al. Cell 2019
LGC	AG-915-M14	AAA536-G10	LCG2	D	D1	30.76	2.45826	20	75.89	0.58	SAG	d__Bacteria;p__Proteobacteria;c__Alphaproteobacteria;o__Puniceispirillales;f__AAA536-G10;g__AAA536-G10;s__	Charting the Complexity of the Marine Microbiome through Single-Cell Genomics. Pachiadaki MG, et al. Cell 2019
LGC	AG-915-N18	AAA536-G10	LCG2	D	D1	30.53	2.35794	21	60.34	0	SAG	d__Bacteria;p__Proteobacteria;c__Alphaproteobacteria;o__Puniceispirillales;f__AAA536-G10;g__AAA536-G10;s__	Charting the Complexity of the Marine Microbiome through Single-Cell Genomics. Pachiadaki MG, et al. Cell 2019
LGC	SCGC-AAA536-G10	AAA536-G10	LCG2	C	C1	30.96	2.72117	24	79.44	1.88	SAG	d__Bacteria;p__Proteobacteria;c__Alphaproteobacteria;o__Puniceispirillales;f__AAA536-G10;g__AAA536-G10;s__AAA536-G10 sp000384615	Direct Submission. Stepanauskas,R. et al. Submitted (22-APR-2013) DOE Joint Genome Institute, 2800 Mitchell. Drive, Walnut Creek, CA 94598-1698, USA
LGC	SCGC-AAA536-K22	AAA536-G10	LCG2	C	C2	31.044	2.53003	25	78.86	0	SAG	d__Bacteria;p__Proteobacteria;c__Alphaproteobacteria;o__Puniceispirillales;f__AAA536-G10;g__AAA536-G10;s__AAA536-G10 sp000421325	Direct Submission. Stepanauskas,R. et al. Submitted (22-APR-2013) DOE Joint Genome Institute, 2800 Mitchell. Drive, Walnut Creek, CA 94598-1698, USA
LGC	SCGC-AAA015-N04	AAA536-G10	LCG2	D	D1	30.607	2.67656	21	64.01	0.93	SAG	d__Bacteria;p__Proteobacteria;c__Alphaproteobacteria;o__Puniceispirillales;f__AAA536-G10;g__AAA536-G10;s__AAA536-G10 sp000383115	Direct Submission. Stepanauskas,R. et al. Submitted (22-APR-2013) DOE Joint Genome Institute, 2800 Mitchell. Drive, Walnut Creek, CA 94598-1698, USA
LGC	AG-335-N04	AAA536-G10	LCG2	C	C1	31.415	2.26503	24	61.77	0.14	SAG	d__Bacteria;p__Proteobacteria;c__Alphaproteobacteria;o__Puniceispirillales;f__AAA536-G10;g__AAA536-G10;s__AAA536-G10 sp003279355	Single cell genomes of Prochlorococcus, Synechococcus, and sympatric microbes from diverse marine environments. Berube PM, et al. Sci Data 2018 Sep 4
LGC	AG-335-B03	AAA536-G10	LCG2	C	C1	31.078	2.40376	24	60.34	0	SAG	d__Bacteria;p__Proteobacteria;c__Alphaproteobacteria;o__Puniceispirillales;f__AAA536-G10;g__AAA536-G10;s__AAA536-G10 sp003282435	Single cell genomes of Prochlorococcus, Synechococcus, and sympatric microbes from diverse marine environments. Berube PM, et al. Sci Data 2018 Sep 4
LGC	AG-321-A13	AAA536-G10	LCG2	C	C1	31.425	2.44353	24	69.46	0.65	SAG	d__Bacteria;p__Proteobacteria;c__Alphaproteobacteria;o__Puniceispirillales;f__AAA536-G10;g__AAA536-G10;s__AAA536-G10 sp003283875	Single cell genomes of Prochlorococcus, Synechococcus, and sympatric microbes from diverse marine environments. Berube PM, et al. Sci Data 2018 Sep 4
LGC	AG-321-K23	AAA536-G10	LCG2	D	D2	30.91	2.34249	22	73.86	0	SAG	d__Bacteria;p__Proteobacteria;c__Alphaproteobacteria;o__Puniceispirillales;f__AAA536-G10;g__AAA536-G10;s__AAA536-G10 sp003284565	Single cell genomes of Prochlorococcus, Synechococcus, and sympatric microbes from diverse marine environments. Berube PM, et al. Sci Data 2018 Sep 4
LGC	MED585	AAA536-G10	LCG2	B	-	28.665	2.03576	12	85.02	3.41	MAG	d__Bacteria;p__Proteobacteria;c__Alphaproteobacteria;o__Puniceispirillales;f__AAA536-G10;g__TMED54;s__TMED54 sp002691795	The reconstruction of 2,631 draft metagenome-assembled genomes from the global oceans. Tully BJ, et al. Sci Data 2018
LGC	NAT72	AAA536-G10	LCG2	A	-	29.788	2.43655	15	86.83	2.54	MAG	d__Bacteria;p__Proteobacteria;c__Alphaproteobacteria;o__Puniceispirillales;f__AAA536-G10;g__AG-426-I14;s__AG-426-I14 sp003213175	The reconstruction of 2,631 draft metagenome-assembled genomes from the global oceans. Tully BJ, et al. Sci Data 2018
*Genomic type:
SAG: single-amplified genome
MAG: metagenome-assembled genome
PC: pure culture
