# Supplementary material for: Phylogenomics of SAR116 Clade Reveals Two Subclades with Different Evolutionary Trajectories and an Important Role in the Ocean Sulfur Cycle
Source: mSystems. 2021 Oct 5;6(5):e00944-21. doi: 10.1128/mSystems.00944-21 (PMC8547437; doi:10.1128/mSystems.00944-21)
Supplement: TABLE S2 [file msystems.00944-21-st002.xlsx]

## Sheet: Table_S2
Table S2. Genomic features of the SAR116 subclades
Genomic features	HGC	LGC	p-Value
GC content (% ± SD)	45.10 ± 5.87	30.55 ± 0.87	< 0.01
Estimated Genome Size (Mb ± SD)	2.62 ± 0.43	2.43 ± 0.23	0.01
Median Intergenic spacer (bp ± SD)	50.94 ± 7.53	18.36 ± 4.71	< 0.01
No. of paralogs (± SD)	171 ± 31	164 ± 29	0.23
dN/dS (± SD)	0.12 ± 0.05	0.09 ± 0.02	< 0.01
No. of proteins/Mb genome (± SD)	963 ± 20	1036 ± 35	< 0.01
N-ARSC (± SD)	0.336 ± 0.004	0.331 ± 0.003	< 0.01
C-ARSC (± SD)	2.91 ± 0.06	3.08 ± 0.02	< 0.01
