# Supplementary material for: Phylogenomics of SAR116 Clade Reveals Two Subclades with Different Evolutionary Trajectories and an Important Role in the Ocean Sulfur Cycle
Source: mSystems. 2021 Oct 5;6(5):e00944-21. doi: 10.1128/mSystems.00944-21 (PMC8547437; doi:10.1128/mSystems.00944-21)
Supplement: TABLE S3 [file msystems.00944-21-st003.xlsx]

## Sheet: Table_S3
Table S3. Genomic features of the SAR116 genomes genus versus reference genomes
SAR116 genus	Type	No. of genomes	GC content (% ± SD**)	Estimated Genome Size (Mb ± SD)	Median Intergenic spacer (bp ± SD)	No. of paralogs (± SD)	dN/dS (± SD)	No. of proteins/Mb genome (± SD)	N-ARSC (± SD)	C-ARSC (± SD)
HGC1	SAG*	1	56.15	2.52	35	184	0.134594	981	0.34	2.84
HGC2-A	SAG	12	37.91 ± 1.16	2.34 ± 0.21	46.21 ± 2.57	168 ± 23	0.065 ± 0.004	957 ± 12	0.330 ± 0.001	2.98 ± 0.01
HGC2-B	SAG	6	46.44 ± 1.79	2.47 ± 0.20	47.14 ± 4.22	139 ± 35	0.177 ± 0.004	966 ± 30	0.337 ± 0.001	2.90 ± 0.01
HGC2-C	SAG	7	47.04 ± 1.23	2.60 ± 0.10	56.63 ± 8.18	182 ± 31	0.15 ± 0.03	973 ± 15	0.337 ± 0.001	2.87 ± 0.01
HGC2-D	SAG	8	51.39 ± 2.96	3.23 ± 0.43	57.69 ± 3.60	189 ± 23	0.13 ± 0.01	961 ± 22	0.338 ± 0.001	2.86 ± 0.03
LGC1	SAG	9	31.64 ± 0.14	2.54 ± 0.36	16.78 ± 0.97	180 ± 39	0.08 ± 0.02	1054 ± 15	0.337 ± 0.002	3.07 ± 0.01
LGC2-A	SAG	3	29.62 ± 0.12	2.45 ± 0.38	15.33 ± 0.58	172 ± 33	0.09 ± 0.02	1044 ± 12	0.328 ± 0.001	3.12 ± 0.00
LGC2-B	SAG	20	29.18 ± 0.28	2.35 ± 0.21	10.80 ± 0.95	153 ± 25	0.07 ± 0.01	1048 ± 17	0.337 ± 0.002	3.13 ± 0.00
LGC2-C	SAG	16	31.21 ± 0.20	2.50 ± 0.25	22.61 ± 1.46	157 ± 32	0.10 ± 0.01	1042 ± 13	0.331 ± 0.002	3.11 ± 0.01
LGC2-D	SAG	35	30.79 ± 0.18	2.41 ± 0.16	21.08 ± 1.02	167 ± 25	0.09 ± 0.02	1019 ± 48	0.330 ± 0.002	3.07 ± 0.01
Reference genomes	Type	No. of genomes	Gc content (%)	Estimated Genome Size (Mb)	Median Intergenic spacer (bp)	No. of paralogs	dN/dS	No. of proteins/Mb genome	N-ARSC	C-ARSC
"Ca. Actinomarina minuta" AG-915-F11	SAG	1	32.43	1.1	2	44	0.07	1070	0.3009	3.074
SAR11 HTCC7211	Isolate	1	29	1.46	3	93	0.07	1062	0.3361	3.1256
Alteromonas macleodii ATCC27126	Isolate	1	44.7	4.65	93	412	0.37	854	0.3244	2.9344
Erythrobacter citreus CGMCC	Isolate	1	64.2	3.03	45	309	0.43	952	0.3579	2.8079
Synechococcus sp. CC9902	Isolate	1	54.2	2.23	40	281	0.49	1106	0.3769	2.8714
Prochlorococcus marinus subsp. pastoris str. CCMP1986	Isolate	1	30.8	1.66	39	130	0.75	1156	0.3422	3.0963
"Ca. Nitrosopelagicus brevis" CN25	Isolate	1	33.2	1.23	25	127	0.7	1188	0.3193	3.0208
Escherichia coli str. K-12 substr. MG1655	Isolate	1	50.8	4.64	68	650	0.127627	930	0.3538	2.9538
SAG*: single-amplified genome
SD**: Standart desviation
