# Supplementary material for: Phylogenomics of SAR116 Clade Reveals Two Subclades with Different Evolutionary Trajectories and an Important Role in the Ocean Sulfur Cycle
Source: mSystems. 2021 Oct 5;6(5):e00944-21. doi: 10.1128/mSystems.00944-21 (PMC8547437; doi:10.1128/mSystems.00944-21)
Supplement: TABLE S4 [file msystems.00944-21-st004.xlsx]

## Sheet: Table_S4
Table S4. Comparison of amino acid usage in SAR116 genera
Name	Nitrogens in side-chains	Single Letter Code	HGC1	HGC2-A	HGC2-B	HGC2-C	HGC2-D	LGC1	LGC2-A	LGC2-B	LGC2-C	LGC2-D
Arginine	3	R	6.09704	4.50714	5.29711	5.45006	5.8051	3.55976	3.41292	3.34002	3.2283	3.50829
Histidine	2	H	2.20359	1.98589	2.19246	2.23926	2.21971	1.7223	1.73761	1.68978	1.67015	1.71629
Asparagine	1	N	3.28285	4.81169	3.62335	3.82636	3.44942	6.56032	6.85864	7.1599	7.14562	6.62081
Glutamine	1	Q	3.10797	3.44928	3.85311	3.41437	3.26735	2.75149	2.58499	2.55247	2.62803	2.74414
Lysine	1	K	3.58597	6.09479	4.77144	4.57659	3.95457	8.20426	9.57367	9.68241	9.36691	8.61866
Tryptophan	1	W	1.21067	1.16612	1.19678	1.22606	1.26201	1.15139	1.05106	1.00057	1.00348	1.0634
Alanine	0	A	10.5902	7.94571	9.89903	10.2759	10.7584	5.94485	5.35515	5.17261	5.27858	5.98337
Aspartic Acid	0	D	6.25882	5.26664	5.69754	5.9343	6.04999	5.21161	4.99429	5.03219	5.2566	5.24811
Cysteine	0	C	0.946863	1.07414	1.16765	1.10998	1.10986	1.02987	1.09899	1.08168	1.0582	1.03202
Glutamic Acid	0	E	5.79432	6.17975	5.6926	5.15489	5.4428	6.16109	5.99259	5.66043	5.90873	5.94948
Glycine	0	G	8.59144	6.99345	7.67015	7.99291	8.15481	6.62917	6.36573	6.23377	6.31689	6.59523
Isoleucine	0	I	6.49087	8.22081	6.39173	6.57704	6.28203	9.33396	9.57786	9.92297	9.72796	9.40408
Leucine	0	L	9.55081	9.9535	10.1841	9.80315	9.78485	9.76224	9.77954	9.86709	9.83058	9.71973
Methionine	0	M	3.28305	2.51401	2.72307	2.85753	2.97157	2.23449	2.28564	2.20444	2.21815	2.38553
Phenylalanine	0	F	3.80313	4.61994	4.20137	4.12447	4.06492	5.14427	5.39048	5.46477	5.38186	5.00014
Proline	0	P	4.69382	4.0007	4.31906	4.42495	4.47635	3.63233	3.43532	3.36604	3.38372	3.55411
Serine	0	S	6.03352	7.3267	6.60421	6.40629	6.1895	7.62557	7.18893	7.25111	7.21275	7.22798
Threonine	0	T	5.38441	5.13563	5.3486	5.27894	5.3412	4.66889	4.58955	4.62779	4.68523	4.83548
Tyrosine	0	Y	2.27584	2.7143	2.45063	2.39578	2.35962	3.05787	3.21032	3.30575	3.22078	3.0741
Valine	0	V	6.81483	6.03983	6.716	6.93117	7.05591	5.61427	5.5167	5.3842	5.47748	5.71905
